# Supplementary material for: In vivo imaging of mitochondrial DNA mutations using an integrated nano Cas12a sensor
Source: Nat Commun. 2023 Nov 24;14:7722. doi: 10.1038/s41467-023-43552-0 (PMC10673915; doi:10.1038/s41467-023-43552-0)
Supplement: Supplementary file 4 — Source Data [file 41467_2023_43552_MOESM4_ESM.xlsx]

## Sheet: Figure 1b
Figure 1b	Fluorescence Intensity
		NC			Cas12a/crRNA				Mg2+ concentration（mM）
	ions	1	2	3	1	2	3		NC	395	395	330
	Zn2+	233	231	243	233	231	243		0	560	475	450
	Cu2+	66	58	67	66	58	67		1	4840	4655	4270
	Co2+	128	142	113	128	142	113		3	8830	8930	8715
	Fe2+	34	34	40	34	34	40		5	11165	10765	11415
	Ca2+	117	135	117	214	218	205		7	13330	13080	12330
	Mg2+	230	229	226	11085	11097	11086		10	15930	15725	16170
									15	17210	18710	17310

## Sheet: Figure 1d
Figure 1d	agarose gel

## Sheet: Figure 1f
Figure 1f	F/F0
	InCasor			InCasor+dsDNA
Time（min）	1	2	3	1	2	3
0	1	0.90971	0.930153	1	1.13158	1.09868
10	0.965451	0.974446	0.88586	4.25658	4.38158	4.39912
20	0.911708	0.894378	0.870528	4.5307	4.32237	4.41886
30	0.793867	0.959114	0.996593	4.66447	4.67544	4.71491
40	0.868825	0.882453	1.03748	4.51096	4.76096	4.99342
50	1.00341	0.894157	0.927853	5.08991	4.90132	5.15132
60	1.00341	0.884157	0.977853	5.29386	5.34649	5.30921

## Sheet: Figure 2b
Figure 2b	PCC
		PCC
	InCasorCyt C apt +	0.894715	0.894715	0.840339
	InCasorCyt C apt -	0.305932	0.383179	0.285666

## Sheet: Figure 2d
Figure 2d	Proteinase protection assay
	GAPDH								MFN2
		HSP60							LbCas12a

## Sheet: Figure 2h
Figure 2h
		Δϕm			mPTP
	NC	70.4194		NC	89.3081
		98.9767			82.6203
		89.3868			128.072
	InCasorCytc apt -	119.713		InCasorCytc apt -	95.1665
		126.129			92.3196
		101.353			92.6163
	InCasorCytc apt +	19.7298		InCasorCytc apt +	61.1723
		9.82867			35.8327
		13.1602			37.2902
	CCCP	4.80516		Lonomycin	1.51527
		1.72928			0.976748
		1.12476			0.737102

## Sheet: Figure 3b
Figure 3b			NC	DNF/CLR	InCasorNT	InCasorND4
			233	8	286	3241
			38	3	285	3523
			16	11	676	1562
			14	24	185	1655
			23	12	270	2249
			67	29	215	1888
			2	7	79	2364
			56	1	76	2401
			23	27	210	2073
			12	124	185	2768
			5	300	1356	1579
			10	362	109	2369
			34	559	1181	2578
			12	467	702	1480
			56	396	178	1982
			13	252	51	2789
			14	916	63	2212
			13	403	87	3233
			28	500	14	2503
			1	171	80	1950
			15	204	9	3124
			38	81	169	3062
			34	30	1174	2362
			3	67	364	2351
			235	69	289	2762
			31	29	1892	3890
			23	1160	652	2054
			14	96	357	3643
			29	20	165	3722
			104	15	241	3568
			77	36	101	2225
			19	37	153	3586
			81	54	132	3572
			29	51	81	2508
			30	15	93	1013
			28	21	106	3285
			44	49	39	865
			30	586	68	1621
			19	140	150	1552
			190	281	242	3033
			23	255	19	1706
			12	90	101	2268
			67	172	949	2932
			58	36	167	2804
			23	227	126	3091
			56	225	290	2158
			45	101	723	2586
			34	20	167	3970
			23	86	274	3420
			58	57	782	2769

## Sheet: Figure 3d
Figure 3d	ND4 expression
NC	1.01396	1.00696	0.972655
InCasor-Mg2+	0.327598	0.535887	0.469761
InCasor-Co2+	0.30566	0.578344	0.574349

## Sheet: Figure3 h
Figure 3h	Intensity of Mg-Fluo-4 AM a.u.
	0	1	3	5	7	10	15	20
	1.838	1.308	1.907	4.843	10.618	5.753	6.695	12.482
	2.094	3.64	3.951	2.951	6.659	9.501	12.58	10.309
	0.595	1.516	1.871	2.688	6.65	7.559	12.812	20.462
	2.738	1.104	2.284	2.828	4.408	9.696	10.415	20.462
	1.845	1.375	0.901	2.877	0.365	1.875	8.331	9.038

## Sheet: Figure3 j
Figure 3j	Intensity of InCasorCo2+ a.u.
	0	1	3	5	7	10	15	20
	1.72e-05	3.34e-05	0.003	0.062	0.74	0.96	1.518	2.159
	0.000135	3.34e-05	0.008	0.071	0.43	1.979	2.699	1.765
	0.000139	0.000167	0.008	0.3	0.612	1.009	1.293	2.667
	0	9.54e-07	0.013	0.098	0.671	0.541	0.691	1.475
	1.91e-05	0	0.005	0.102	0.671	0.847	1.467	3.62

[truncated: 91 more sheets: Figure 3k, Figure 4e, Figure 4g, Figure 4i, Figure 5a, Figure 5e, Figure 5g, Figure 5h, Figure 6c, SI 1a, SI 1c, SI 1d, SI 1e, SI 1f, SI 1g, SI 1h, SI 1i, SI 1j, SI 1k, SI 2b …]
